# Supplementary material for: Temporal Trends in the Incidence and Mortality of Major Reproductive-Related Cancers in Women in Guangzhou From 2010 to 2020: A Joinpoint and Age-Period-Cohort Study
Source: Int J Public Health. 2023 Mar 23;68:1605300. doi: 10.3389/ijph.2023.1605300 (PMC10076564; doi:10.3389/ijph.2023.1605300)
Supplement: Supplementary file 1 [file DataSheet1.xlsx]

## Sheet: S1
Temporal trends in incidence and mortality rates of major female reproductive-related cancers in Guangzhou, 2010-2020: a Joinpoint and age-period-cohort study
International Journal of Public Health
Table S1 Basic demographic characteristics of female reproductive system cancers in Guangzhou from 2010 to 2020
Valuable	Breast cancer				Cervical cancer				Uterine cancer				Ovarian cancer
	incidence		Mortality		incidence		Mortality		incidence		Mortality		incidence		Mortality
	Number	Percentage (%)	Number	Percentage (%)	Number	Percentage (%)	Number	Percentage (%)	Number	Percentage (%)	Number	Percentage (%)	Number	Percentage (%)	Number	Percentage (%)
Marital status
Married	24582	92.9	4061	75.6098	6540	93.1	1438	77.1873	6228	92.42	1018	74.743	3419	89.5	1336	75.1829
Unmarried	609	2.3	210	3.90989	104	1.48	52	2.7912	157	2.33	40	2.93686	196	5.13	71	3.9955
Death of a spouse	622	2.35	846	15.7513	152	2.16	259	13.9023	172	2.55	231	16.9604	98	2.57	306	17.22
Divorce	420	1.59	220	4.09607	154	2.19	105	5.63607	128	1.9	61	4.47871	70	1.83	53	2.98255
Unknown	227	0.86	34	0.633029	75	1.07	9	0.483092	54	0.8	12	0.881057	37	0.97	11	0.619021
Region
Zengcheng	477	1.8	329	6.12549	355	5.05	273	14.6538	165	2.45	103	7.56241	105	2.75	108	6.07766
Yuexiu	15757	59.55	1109	20.6479	3177	45.22	239	12.8288	2809	41.68	227	16.6667	1717	44.95	377	21.2155
Tianhe	1637	6.19	453	8.43418	661	9.41	108	5.7971	503	7.46	76	5.58003	306	8.01	144	8.10355
Nansha	84	0.32	158	2.94172	42	0.6	79	4.24047	90	1.34	94	6.90162	18	0.47	59	3.3202
Liwan	1366	5.16	855	15.9188	432	6.15	192	10.306	582	8.64	167	12.2614	361	9.45	256	14.4063
Huangpu	327	1.24	222	4.13331	144	2.05	74	3.97209	123	1.83	53	3.89134	75	1.96	70	3.93922
Huadu	709	2.68	288	5.36213	285	4.06	178	9.55448	217	3.22	100	7.34214	160	4.19	125	7.03433
zhuhai	2302	8.7	902	16.7939	583	8.3	199	10.6817	694	10.3	194	14.2438	411	10.76	291	16.3759
Panyu	1994	7.54	440	8.19214	644	9.17	161	8.64198	1038	15.4	144	10.5727	330	8.64	129	7.25943
Conghua	409	1.55	194	3.61199	336	4.78	153	8.21256	242	3.59	93	6.82819	101	2.64	59	3.3202
Baiyun	1398	5.28	420	7.81977	366	5.21	206	11.0574	275	4.08	111	8.14978	236	6.18	159	8.94766
Age(year)
20-24	27	0.1	0	0	17	0.24	2	0.107354	10	0.15	2	0.146843	91	2.38	4	0.225098
25-29	210	0.79	14	0.260659	98	1.4	13	0.697799	44	0.65	6	0.440529	114	2.98	5	0.281373
30-34	717	2.71	62	1.15435	286	4.07	25	1.34192	99	1.47	7	0.51395	166	4.35	20	1.12549
35-39	1552	5.87	159	2.96034	536	7.63	62	3.32797	172	2.55	22	1.61527	208	5.45	31	1.74451
40-44	2947	11.14	306	5.69726	912	12.98	109	5.85078	477	7.08	56	4.1116	327	8.56	71	3.9955
45-49	4264	16.11	532	9.90505	1140	16.23	214	11.4868	1030	15.28	99	7.26872	468	12.25	132	7.42825
50-54	3836	14.5	708	13.1819	1164	16.57	287	15.4053	1511	22.42	210	15.4185	541	14.16	199	11.1986
55-59	3860	14.59	830	15.4534	987	14.05	281	15.0832	1352	20.06	219	16.0793	528	13.82	254	14.2938
60-64	3307	12.5	754	14.0384	723	10.29	229	12.292	872	12.94	183	13.4361	439	11.49	267	15.0253
65-69	2226	8.41	564	10.5008	514	7.32	186	9.9839	494	7.33	159	11.674	316	8.27	224	12.6055
70-74	1412	5.34	395	7.35431	319	4.54	151	8.10521	312	4.63	120	8.81057	244	6.39	178	10.0169
75-79	998	3.77	359	6.68404	172	2.45	136	7.30005	191	2.83	110	8.07636	176	4.61	164	9.22904
80-84	698	2.64	339	6.31167	104	1.48	100	5.36769	115	1.71	99	7.26872	135	3.53	124	6.97805
85+	406	1.53	349	6.49786	53	0.75	68	3.65003	60	0.89	70	5.1395	67	1.75	104	5.85256

## Sheet: S2-5
Temporal trends in incidence and mortality rates of major female reproductive-related cancers in Guangzhou, 2010-2020: a Joinpoint and age-period-cohort study
International Journal of Public Health
Table S2 Results of an age-period-cohort model of breast cancer incidence							Table S3 Results of an age-period-cohort model of cervical cancer incidence							Table S4 Results of an age-period-cohort model of uterine cancer incidence							Table S5 Results of an age-period-cohort model of ovarian cancer incidence
age-period-cohort	estimate=β	se	RR	RRUL	RRLL		age-period-cohort	estimate=β	se	RR	RRUL	RRLL		age-period-cohort	estimate=β	se	RR	RRUL	RRLL		age-period-cohort	estimate=β	se	RR	RRUL	RRLL
20	-3.57558	0.0585305	0.0279992	0.0296869	0.0264074		20	-2.48686	0.11711	0.0831709	0.0935043	0.0739794		20	-2.52525	0.100509	0.080038	0.0885007	0.0723845		20	-0.90512	0.104429	0.404493	0.449019	0.364383
25	-1.69214	0.0528156	0.184125	0.194111	0.174652		25	-1.25922	0.0847437	0.283874	0.308979	0.260809		25	-1.7726	0.0803849	0.169891	0.184111	0.156768		25	-0.896055	0.094233	0.408177	0.448511	0.37147
30	-0.522164	0.0530735	0.593236	0.625571	0.562571		30	-0.228447	0.0859637	0.795769	0.867202	0.730219		30	-0.951243	0.0805223	0.38626	0.41865	0.356377		30	-0.63076	0.094693	0.532187	0.585045	0.484105
35	0.188109	0.0539646	1.20697	1.27389	1.14356		35	0.310597	0.0873121	1.36424	1.48871	1.25018		35	-0.533521	0.0820546	0.586536	0.636694	0.54033		35	-0.418202	0.096283	0.658229	0.724757	0.597808
40	0.750546	0.055147	2.11816	2.23825	2.00451		40	0.673156	0.0895669	1.96041	2.14411	1.79246		40	0.334319	0.0840052	1.39699	1.51941	1.28443		40	-0.0216988	0.0983926	0.978535	1.07971	0.886839
45	1.01016	0.0563227	2.74603	2.90514	2.59564		45	0.828603	0.0903474	2.29012	2.50666	2.09228		45	1.03943	0.0858725	2.8276	3.08115	2.59492		45	0.307959	0.10049	1.36064	1.50448	1.23056
50	0.955477	0.0570011	2.59991	2.75241	2.45586		50	0.920519	0.0914299	2.51059	2.75096	2.29123		50	1.44764	0.0863626	4.25307	4.63671	3.90118		50	0.549721	0.101701	1.73277	1.91827	1.56521
55	0.95115	0.0567961	2.58868	2.73997	2.44575		55	0.781153	0.0909803	2.18399	2.39201	1.99406		55	1.38355	0.0859821	3.98904	4.34721	3.66039		55	0.538359	0.101335	1.71319	1.8959	1.54809
60	0.833289	0.0558104	2.30087	2.43294	2.17598		60	0.572113	0.089301	1.77201	1.93753	1.62063		60	1.02042	0.0844397	2.77435	3.01879	2.5497		60	0.478522	0.0995762	1.61369	1.78265	1.46074
65	0.628065	0.0545058	1.87398	1.97896	1.77457		65	0.524512	0.0871503	1.68963	1.84349	1.54862		65	0.695146	0.0824486	2.004	2.17623	1.8454		65	0.359815	0.0972485	1.43306	1.57943	1.30026
70	0.455854	0.0534484	1.57752	1.66413	1.49542		70	0.41362	0.0854297	1.51228	1.64715	1.38845		70	0.508013	0.0808729	1.66199	1.80198	1.53287		70	0.430823	0.095362	1.53852	1.69246	1.39859
75	0.235505	0.0529551	1.26555	1.33437	1.20027		75	-0.0121605	0.0846489	0.987913	1.07518	0.907729		75	0.155465	0.0801961	1.1682	1.26575	1.07817		75	0.268573	0.0944818	1.3081	1.43771	1.19016
80	0.0581081	0.0533485	1.05983	1.11791	1.00477		80	-0.249181	0.0853545	0.779439	0.84889	0.715671		80	-0.117979	0.0809117	0.888714	0.963611	0.819639		80	0.195547	0.0951838	1.21598	1.3374	1.10557
85	-0.276374	0.0584225	0.758529	0.804164	0.715484		85	-0.788401	0.0935474	0.454571	0.499147	0.413975		85	-0.683384	0.0886482	0.504905	0.551708	0.462073		85	-0.257483	0.104237	0.772995	0.857918	0.696477
2010	-0.242723	0.0450722	0.784489	0.820657	0.749915		2010	-0.149264	0.0720681	0.861342	0.925708	0.80145		2010	-0.209281	0.0710626	0.811167	0.870909	0.755524		2010	0.0175438	0.0804173	1.0177	1.10292	0.939062
2011	-0.269056	0.0451704	0.7641	0.799407	0.730354		2011	-0.120014	0.075111	0.886908	0.95609	0.822731		2011	-0.117453	0.0683703	0.889182	0.952102	0.83042		2011	0.0121437	0.0805925	1.01222	1.09717	0.933841
2012	-0.219509	0.0451704	0.802913	0.840013	0.767452		2012	-0.117312	0.075111	0.889307	0.958677	0.824958		2012	-0.313321	0.0683703	0.731015	0.782743	0.682705		2012	-0.0346593	0.0805925	0.965934	1.047	0.891142
2013	0.0460529	0.0453458	1.04713	1.09571	1.00071		2013	0.0295942	0.0726969	1.03004	1.10771	0.957813		2013	0.000880214	0.0686305	1.00088	1.07198	0.934494		2013	-0.0202645	0.0809054	0.979939	1.06252	0.903779
2014	-0.00914816	0.0453458	0.990894	1.03686	0.946964		2014	0.0566909	0.0726969	1.05833	1.13813	0.984121		2014	0.0509107	0.0686305	1.05223	1.12698	0.982436		2014	-0.041638	0.0809054	0.959217	1.04005	0.884668
2015	0.0906023	0.045371	1.09483	1.14565	1.04627		2015	0.00945785	0.0752021	1.0095	1.08835	0.93637		2015	0.154064	0.0686507	1.16657	1.24946	1.08917		2015	0.123681	0.0809504	1.13166	1.22707	1.04366
2016	-0.0460906	0.045371	0.954955	0.999281	0.912596		2016	0.117871	0.072871	1.1251	1.21015	1.04603		2016	-0.114692	0.0686507	0.891641	0.955003	0.832483		2016	0.203177	0.0809504	1.22529	1.3286	1.13001
2017	0.227022	0.0451744	1.25486	1.31284	1.19943		2017	0.30375	0.0724014	1.35493	1.45667	1.2603		2017	0.176484	0.0684931	1.19302	1.27759	1.11404		2017	0.0518614	0.0805996	1.05323	1.14163	0.971671
2018	0.160872	0.0451744	1.17453	1.22881	1.12266		2018	0.159202	0.0724014	1.17257	1.26062	1.09068		2018	-0.0167255	0.0708912	0.983414	1.05566	0.916112		2018	-0.0925037	0.0805996	0.911646	0.988166	0.841051
2019	0.223972	0.0455427	1.25104	1.30933	1.19534		2019	-0.0903832	0.0743403	0.913581	0.984085	0.848128		2019	0.23311	0.0702104	1.26252	1.35435	1.17692		2019	0.0998379	0.0812568	1.10499	1.19853	1.01875
2020	0.0380061	0.0459262	1.03874	1.08756	0.992111		2020	-0.199591	0.0748144	0.819065	0.882694	0.760024		2020	0.156024	0.0709851	1.16885	1.25484	1.08876		2020	-0.31918	0.0819409	0.726745	0.788803	0.669569
1920	0.732914	0.0983591	2.08114	2.29624	1.88618		1920	0.665935	0.158014	1.94631	2.27948	1.66183		1920	0.711355	0.149279	2.03675	2.36466	1.75431		1920	0.127745	0.175491	1.13626	1.35423	0.953376
1925	0.644519	0.0768821	1.90507	2.05731	1.76409		1925	0.144581	0.123439	1.15556	1.30737	1.02137		1925	0.51306	0.116723	1.67039	1.8772	1.48637		1925	0.507523	0.137172	1.66117	1.90541	1.44824
1930	0.566422	0.0656741	1.76195	1.88155	1.64996		1930	0.0757416	0.105524	1.07868	1.19873	0.970657		1930	0.643154	0.0997851	1.90247	2.1021	1.7218		1930	0.47677	0.117175	1.61086	1.81112	1.43275
1935	0.547914	0.0587468	1.72964	1.8343	1.63096		1935	0.203025	0.0945048	1.2251	1.34653	1.11463		1935	0.358602	0.0893411	1.43133	1.56509	1.309		1935	0.268096	0.104815	1.30747	1.45196	1.17737
1940	0.385682	0.0537291	1.47062	1.55179	1.39369		1940	0.174426	0.0865671	1.19056	1.29822	1.09183		1940	0.357695	0.0818314	1.43003	1.55197	1.31767		1940	0.295474	0.0958628	1.34376	1.47896	1.22093
1945	0.264071	0.0554839	1.30222	1.37652	1.23194		1945	0.388712	0.0894258	1.47508	1.61307	1.3489		1945	0.227844	0.084524	1.25589	1.36666	1.1541		1945	0.184994	0.0989937	1.20321	1.32842	1.08981
1950	0.250437	0.0579541	1.28459	1.36123	1.21226		1950	0.239446	0.0934296	1.27054	1.39497	1.15721		1950	0.342847	0.0883053	1.40895	1.53903	1.28987		1950	0.225616	0.103401	1.25309	1.3896	1.13
1955	0.188844	0.059761	1.20785	1.28224	1.13778		1955	0.293941	0.0963939	1.3417	1.47748	1.21841		1955	0.216433	0.0911373	1.24164	1.36012	1.13348		1955	0.281106	0.106625	1.32459	1.47363	1.19063
1960	0.0751572	0.0607202	1.07805	1.14554	1.01454		1960	0.264264	0.0980705	1.30247	1.43668	1.1808		1960	0.153856	0.0927486	1.16632	1.27967	1.06301		1960	0.168875	0.108336	1.18397	1.31944	1.06241
1965	-0.0422177	0.060696	0.958661	1.01865	0.902205		1965	0.231968	0.0982544	1.26108	1.39128	1.14307		1965	0.110225	0.0928881	1.11653	1.22521	1.01749		1965	0.00511561	0.108293	1.00513	1.12009	0.901967
1970	-0.152092	0.0596458	0.85891	0.911699	0.809177		1970	0.0912442	0.0967762	1.09554	1.20686	0.994483		1970	0.0227253	0.0914566	1.02299	1.12096	0.933578		1970	-0.0424529	0.106419	0.958436	1.06606	0.861679
1975	-0.260772	0.0576088	0.770456	0.816145	0.727325		1975	-0.0406157	0.0936236	0.960198	1.05444	0.874381		1975	0.0472791	0.0884144	1.04841	1.14533	0.959699		1975	0.0202218	0.102785	1.02043	1.13089	0.920753
1980	-0.346087	0.0547695	0.707451	0.747278	0.669746		1980	-0.234424	0.088497	0.791027	0.864221	0.724031		1980	-0.376368	0.0902283	0.68635	0.751157	0.627133		1980	-0.0894011	0.0977191	0.914479	1.00835	0.829344
1985	-0.636126	0.0556738	0.529339	0.559645	0.500674		1985	-0.411777	0.104177	0.662472	0.735209	0.596931		1985	-0.481114	0.0854372	0.618095	0.673224	0.567479		1985	-0.136656	0.0993326	0.87227	0.963364	0.78979
1990	-0.555682	0.0609523	0.573681	0.609736	0.539758		1990	-0.643232	0.0983946	0.525591	0.579936	0.476338		1990	-0.907599	0.093513	0.403492	0.443044	0.367471		1990	-0.453519	0.10875	0.635388	0.708384	0.569914
1995	-0.696684	0.0691942	0.498235	0.533931	0.464926		1995	-0.61037	0.121341	0.54315	0.613221	0.481085		1995	-0.742497	0.106261	0.475924	0.529281	0.427946		1995	-0.29159	0.123455	0.747075	0.84524	0.66031
2000	-0.394429	0.0838992	0.674065	0.733059	0.619819		2000	-0.142759	0.137552	0.866963	0.994806	0.755549		2000	-0.329916	0.145309	0.718984	0.831431	0.621745		2000	-0.418646	0.149692	0.657937	0.764178	0.566466

## Sheet: S6-9
Temporal trends in incidence and mortality rates of major female reproductive-related cancers in Guangzhou, 2010-2020: a Joinpoint and age-period-cohort study
International Journal of Public Health
Table S6 Results of an age-period-cohort model of breast cancer mortality							Table S7 Results of an age-period-cohort model of cervical cancer mortality							Table S8 Results of an age-period-cohort model of uterine cancer mortality							S9 Results of an age-period-cohort model of ovarian cancer mortality
age-period-cohort	estimate=β	se	RR	RRUL	RRLL		age-period-cohort	estimate=β	se	RR	RRUL	RRLL		age-period-cohort	estimate=β	se	RR	RRUL	RRLL		age-period-cohort	estimate=β	se	RR	RRUL	RRLL
25	-2.80056	0.087236	0.0607757	0.0663157	0.0556986		30	-1.19124	0.117004	0.303845	0.34156	0.270295		35	-1.66253	0.141435	0.189659	0.218473	0.164645		30	-1.77585	0.120217	0.169339	0.190971	0.150158
30	-1.69959	0.0729075	0.182759	0.196581	0.169908		35	-0.891954	0.0881922	0.409854	0.447642	0.375256		40	-1.07741	0.119072	0.340476	0.383529	0.302255		35	-1.61696	0.102559	0.198502	0.21994	0.179153
35	-0.762925	0.0735343	0.4663	0.501882	0.433242		40	-0.476071	0.0907862	0.621219	0.680257	0.567305		45	-0.486429	0.121784	0.614818	0.694443	0.544323		40	-0.891106	0.104894	0.410202	0.455567	0.369354
40	-0.184058	0.0745787	0.831887	0.8963	0.772103		45	0.0577703	0.0924244	1.05947	1.16206	0.96594		50	0.304697	0.123693	1.35621	1.53478	1.19842		45	-0.213966	0.107373	0.807376	0.898891	0.725177
45	0.305143	0.0760911	1.35682	1.46409	1.25741		50	0.308295	0.0936388	1.3611	1.49471	1.23944		55	0.333846	0.12531	1.39633	1.58274	1.23187		50	0.233677	0.109416	1.26324	1.4093	1.13231
50	0.624318	0.0773699	1.86697	2.01715	1.72797		55	0.242007	0.0941886	1.2738	1.39961	1.1593		60	0.252839	0.125656	1.28768	1.46008	1.13562		55	0.505153	0.110049	1.65724	1.85003	1.48454
55	0.772738	0.0777662	2.16569	2.34083	2.00365		60	0.139513	0.093852	1.14971	1.26284	1.04672		65	0.363469	0.124505	1.43831	1.62901	1.26993		60	0.552848	0.109655	1.7382	1.93964	1.55767
60	0.656526	0.0768802	1.92808	2.08216	1.78541		65	0.182222	0.09222	1.19988	1.3158	1.09418		70	0.408285	0.122326	1.50424	1.69997	1.33104		65	0.646375	0.107799	1.90861	2.12586	1.71357
65	0.524655	0.0753037	1.68987	1.82204	1.56729		70	0.366307	0.090303	1.4424	1.57871	1.31785		75	0.506933	0.119814	1.66019	1.87151	1.47273		70	0.627028	0.105596	1.87204	2.08053	1.68444
70	0.507591	0.0737947	1.66128	1.78852	1.5431		75	0.45059	0.088603	1.56924	1.71462	1.43618		80	0.543108	0.117576	1.72135	1.93612	1.5304		75	0.693966	0.103625	2.00164	2.22018	1.8046
75	0.516175	0.0727918	1.67561	1.80213	1.55797		80	0.479647	0.087669	1.6155	1.76353	1.47991		85	0.513193	0.12845	1.67062	1.8996	1.46924		80	0.605177	0.102526	1.83158	2.02932	1.6531
80	0.634084	0.0727538	1.88529	2.02757	1.753		85	0.33291	0.0960023	1.39502	1.53559	1.26732		2010	-0.357341	0.117029	0.699534	0.786382	0.622277		85	0.633657	0.112274	1.88449	2.1084	1.68436
85	0.905906	0.0797025	2.47417	2.67944	2.28463		2010	-0.388187	0.0825525	0.678285	0.736656	0.62454		2011	0.031712	0.117247	1.03222	1.16063	0.918021		2010	-0.425922	0.0965171	0.653167	0.719352	0.593072
2010	-0.509603	0.0647285	0.600734	0.640905	0.563081		2011	-0.346947	0.0867175	0.706843	0.770875	0.64813		2012	0.149767	0.117247	1.16156	1.30606	1.03306		2011	-0.313793	0.101408	0.73067	0.808654	0.660207
2011	-0.188296	0.0648493	0.828369	0.883868	0.776355		2012	-0.394564	0.0828306	0.673974	0.732177	0.620397		2013	0.0715487	0.11838	1.07417	1.20916	0.954249		2012	-0.114807	0.0968428	0.891538	0.982196	0.809248
2012	-0.289186	0.0648493	0.748873	0.799046	0.70185		2013	-0.234981	0.083637	0.790586	0.859552	0.727153		2014	-0.338762	0.11838	0.712652	0.802212	0.63309		2013	-0.0704647	0.0976372	0.931961	1.02754	0.845268
2013	-0.0899805	0.065177	0.913949	0.975502	0.85628		2014	0.051814	0.0870714	1.05318	1.14899	0.965357		2015	-0.225612	0.11878	0.798028	0.898677	0.708651		2014	-0.195066	0.0976372	0.822781	0.907167	0.746244
2014	-0.112896	0.065177	0.893244	0.953402	0.836881		2015	0.000741322	0.0871307	1.00074	1.09185	0.917237		2016	-0.0132539	0.124252	0.986833	1.11739	0.871529		2015	-0.0197324	0.097745	0.980461	1.08114	0.889161
2015	0.0764908	0.0678403	1.07949	1.15527	1.00869		2016	0.234411	0.0839295	1.26416	1.37484	1.16239		2017	-0.0750378	0.118023	0.927708	1.04392	0.824432		2016	0.20642	0.097745	1.22927	1.35549	1.1148
2016	0.149652	0.0653333	1.16143	1.23984	1.08798		2017	0.312593	0.0831682	1.36696	1.48551	1.25788		2018	0.21361	0.123486	1.23814	1.40087	1.09431		2017	0.165007	0.0970049	1.1794	1.29954	1.07037
2017	0.237728	0.065113	1.26836	1.3537	1.18841		2018	0.141035	0.0831682	1.15147	1.25133	1.05957		2019	0.259629	0.118253	1.29645	1.45919	1.15186		2018	0.300201	0.0970049	1.35013	1.48766	1.22531
2018	0.20541	0.0675743	1.22803	1.31388	1.14779		2019	0.315498	0.0834258	1.37094	1.49022	1.26121		2020	0.28374	0.120113	1.32809	1.49758	1.17778		2019	0.343006	0.0975702	1.40918	1.5536	1.27818
2019	0.23987	0.0654078	1.27108	1.357	1.19061		2020	0.308587	0.0844786	1.3615	1.48152	1.25121		1920	0.400266	0.216323	1.49222	1.8526	1.20195		2020	0.12515	0.0988018	1.13332	1.25101	1.0267
2020	0.280811	0.0660775	1.3242	1.41466	1.23953		1920	-0.900668	0.162269	0.406298	0.477879	0.34544		1925	0.554911	0.171089	1.74179	2.0668	1.46788		1920	0.657547	0.189817	1.93005	2.33349	1.59637
1920	0.544914	0.134182	1.72446	1.97209	1.50792		1925	0.365603	0.127545	1.44138	1.63746	1.26878		1930	0.155391	0.14894	1.16811	1.35572	1.00647		1925	0.648041	0.14911	1.91179	2.21921	1.64696
1925	0.74922	0.105127	2.11535	2.34984	1.90426		1930	0.505328	0.110101	1.65753	1.85045	1.48472		1935	0.352794	0.135697	1.42304	1.62985	1.24247		1930	0.68727	0.128773	1.98828	2.26153	1.74804
1930	0.552462	0.0902199	1.73753	1.90157	1.58763		1935	0.167188	0.0996402	1.18198	1.30582	1.06988		1940	0.156456	0.125316	1.16936	1.32548	1.03163		1935	0.396879	0.116563	1.48718	1.67103	1.32355
1935	0.535226	0.0811197	1.70783	1.85215	1.57476		1940	0.487964	0.0917918	1.629	1.7856	1.48613		1945	0.220942	0.130304	1.24725	1.42084	1.09487		1940	0.297325	0.107377	1.34625	1.49886	1.20919
1940	0.438717	0.074467	1.55072	1.6706	1.43943		1945	0.534178	0.0954217	1.70604	1.87686	1.55078		1950	0.315003	0.134831	1.37026	1.56805	1.19742		1945	0.257546	0.111611	1.29375	1.44652	1.15712
1945	0.35592	0.077192	1.42749	1.54205	1.32145		1950	0.495083	0.0993016	1.64063	1.81192	1.48554		1955	0.175078	0.136165	1.19134	1.36512	1.03968		1950	0.22136	0.116132	1.24777	1.40143	1.11096
1950	0.26	0.080543	1.29693	1.40571	1.19657		1955	0.503218	0.101275	1.65404	1.83032	1.49473		1960	0.120057	0.134132	1.12756	1.28941	0.986024		1955	0.20048	0.118397	1.22199	1.37558	1.08555
1955	0.189245	0.0826371	1.20834	1.31243	1.1125		1960	0.479897	0.101267	1.61591	1.78812	1.46028		1965	0.0509188	0.128727	1.05224	1.19679	0.925141		1960	-0.105183	0.118302	0.90016	1.01321	0.799727
1960	0.162005	0.0833379	1.17587	1.27806	1.08184		1965	0.455516	0.0990631	1.57699	1.74121	1.42825		1970	-0.00391266	0.130777	0.996095	1.13526	0.873987		1965	0.0654062	0.115634	1.06759	1.19846	0.951013
1965	-0.0678078	0.0825441	0.93444	1.01485	0.860405		1970	0.194959	0.0941083	1.21526	1.33518	1.10611		1975	-0.104337	0.141515	0.900921	1.03788	0.782038		1970	-0.262875	0.110056	0.768838	0.858285	0.688712
1970	-0.301332	0.080127	0.739832	0.801553	0.682865		1975	-0.105537	0.101276	0.899841	0.995748	0.813171		1980	-0.705876	0.171566	0.493676	0.586074	0.415845		1975	-0.125388	0.118444	0.882155	0.99308	0.783619
1975	-0.262459	0.0763515	0.769158	0.830185	0.712618		1980	-0.496469	0.110926	0.608676	0.680082	0.544768		1985	-0.667857	0.212249	0.512807	0.634063	0.414739		1980	-0.336543	0.120577	0.714235	0.805762	0.633104
1980	-0.414143	0.0777381	0.660906	0.714334	0.611475		1985	-0.59432	0.126549	0.551938	0.626397	0.48633									1985	-0.4404	0.135279	0.643779	0.737034	0.562323
1985	-0.35879	0.0848345	0.698521	0.760366	0.641706		1990	-0.816322	0.140644	0.442055	0.508811	0.384056									1990	-0.631409	0.162741	0.531842	0.625835	0.451965
1990	-0.503054	0.104069	0.604681	0.671001	0.544916
1995	-1.05677	0.130706	0.347577	0.39611	0.30499
